# Supplementary material for: Associations between 44 nonmetric permanent dental traits or anomalies with skeletal sagittal malocclusions and sex, besides correlations across the variations or abnormalities
Source: BMC Oral Health. 2022 Nov 26;22:544. doi: 10.1186/s12903-022-02481-y (PMC9701365; doi:10.1186/s12903-022-02481-y)
Supplement: Supplementary file 1 — Additional file 1: Spearman correlation coefficients among the evaluated nonmetric dental traits/anomalies as well as sex and crowding. [file 12903_2022_2481_MOESM1_ESM.xlsx]

## Sheet: Spearman's rho
Additional file 1. Spearman correlation coefficients among the evaluated nonmetric dental traits/anomalies as well as sex and crowding.
Variables	Statistics	Sex	Crowding	Supernumerary	Microdontia	Peg-Shaped lateral	Shoveling tooth: 1	Shoveling tooth: 2	Shoveling tooth: 3	Talon cusp on central	Talon cusp on lateral	Talon cusp on Canine	Carabelli's cusp tooth: ‎‎UM1‎	Carabelli's cusp tooth: ‎‎UM2	Fifth cusp tooth: UM1	Hypocone absence ‎‎(3-cusp UM2)‎ tooth: UM2	Sixth cusp tooth: LM1	Hypoconulid ‎absence (4-cusp ‎LM2)‎	‏‏Protostylid‏	Deflecting wrinkle‏ on 6	Deflecting wrinkle‏ on 7	Canine mesial ridge	Distal trigonoid crest‏ 6	Distal trigonoid crest‏ 7	Canine distal accessory ridge	Hypoconulid ‎absence (4-cusp ‎LM1)‎	Sixth cusp tooth: UM1	Fifth cusp tooth: UM2	Accessory cusp on the mesial marginal ridge 4	Accessory cusp on the mesial marginal ridge 5	Accessory cusp on the mesial marginal ridge 6	Accessory cusp on the mesial marginal ridge 7	Accessory cusp on the distal marginal ridge 4	Accessory cusp on the distal marginal ridge 5	Accessory cusp on the distal marginal ridge 6	Accessory cusp on the distal marginal ridge 7	Accessory cusp on lingual L4	Accessory cusp on lingual L5	mesial accessory ridge 4	mesial accessory ridge 5	mesial accessory ridge 6	distal accessory ridge 4	distal accessory ridge 5	cusp 7 on L6	cusp 7 on L7	sixth cusp 7 (only on lower 7)	accessory cusp on lingual L7
Sex	Rho Correlation Coefficient		0.0343894	0.0517316	-0.172966	0.044047	-0.00179937	-0.0100398	0.059632	0.0248434	0.00444128	0.128536	0.0798281	-0.0123229	-0.0593479	-0.105962	0.044047	-0.0911277	0.0218776	0.0112151	-0.00998297	-0.00772285	0.0123061	0.131503	0.0629331	-0.0526855	-0.0295388	0.021926	0.021926	0.0572026	-0.0435926	-0.11758	0.0357978	0.0452948	-0.0407095	-0.0407095	0.026687	0.0223561	0.0723244	0.0256896	-0.0295388	-0.0489086	0.0473842	-0.0447766	0.00701749	0.0251969	-0.00700468
	P value		0.532971	0.34812	0.00158432	0.424452	0.973983	0.855605	0.279355	0.652461	0.935842	0.0193161	0.147909	0.823258	0.281657	0.0541107	0.424452	0.0979051	0.691685	0.83892	0.856413	0.888679	0.823495	0.0166728	0.25355	0.339292	0.592308	0.691038	0.691038	0.299446	0.429251	0.032476	0.51632	0.411435	0.460424	0.460424	0.628544	0.685297	0.189328	0.641438	0.592308	0.37509	0.390174	0.416812	0.89879	0.647847	0.898973
	N		331	331	331	331	331	331	331	331	331	331	330	331	331	331	331	331	331	331	331	331	331	331	331	331	331	331	331	331	331	331	331	331	331	331	331	331	331	331	331	331	331	331	331	331	331
Crowding	Rho Correlation Coefficient	0.0343894		-0.0472829	-0.0757922	0.0661988	0.149412	0.151526	0.158553	0.00339561	0.0725446	0.137917	-0.0149393	0.0316707	-0.00471014	-0.0734737	-0.0594903	0.0153834	0.00160788	0.0781573	0.0521957	-0.0324795	-0.0447134	0.0433213	0.123798	-0.0600305	-0.0333834	-0.0417791	0.100298	-0.0510712	0.0576606	0.0507804	0.070826	0.0321832	-0.0258776	-0.0597333	0.160989	0.209869	-0.0857388	0.0821006	0.0907728	0.0122091	0.0143003	-0.0393973	-0.00471014	-0.0579977	0.0924877
	P value	0.532971		0.391189	0.16892	0.229696	0.00646284	0.00573939	0.00382768	0.950926	0.187981	0.0120153	0.786874	0.565858	0.931967	0.182373	0.280502	0.780372	0.976751	0.155975	0.343807	0.555974	0.417471	0.432132	0.0242934	0.27615	0.545027	0.448715	0.0683847	0.354317	0.295586	0.357067	0.198685	0.559585	0.638999	0.278538	0.00331357	0.000119713	0.119507	0.136078	0.0992247	0.824865	0.795481	0.475018	0.931967	0.292767	0.0929761
	N	331		331	331	331	331	331	331	331	331	331	330	331	331	331	331	331	331	331	331	331	331	331	331	331	331	331	331	331	331	331	331	331	331	331	331	331	331	331	331	331	331	331	331	331	331
Supernumerary	Rho Correlation Coefficient	0.0517316	-0.0472829		0.0181382	-0.013035	0.073614	0.0705463	0.078204	0.0842997	-0.0389104	-0.0461938	-0.0164435	-0.0169871	-0.00862329	0.0146191	-0.013035	-0.0655475	0.203037	-0.0447429	-0.0137615	-0.0192405	0.193437	-0.023236	0.103387	0.0676915	-0.004292	-0.0114602	-0.0114602	0.241575	-0.0309272	-0.0272369	-0.0105938	-0.0255068	-0.0163852	-0.0163852	0.0485643	0.0709779	0.061504	-0.00259252	-0.004292	0.0553818	0.0472829	-0.0197721	-0.00862329	-0.0074566	-0.00965591
	P value	0.34812	0.391189		0.742326	0.813228	0.181538	0.200468	0.155727	0.125863	0.480498	0.402205	0.76601	0.758154	0.875799	0.791025	0.813228	0.234321	0.000200204	0.417163	0.803026	0.727271	0.000400961	0.673609	0.0602594	0.219338	0.937994	0.835449	0.835449	8.81221e-06	0.575018	0.621484	0.847732	0.643812	0.766471	0.766471	0.378465	0.197721	0.264512	0.962522	0.937994	0.315117	0.391189	0.720048	0.875799	0.892494	0.861069
	N	331	331		331	331	331	331	331	331	331	331	330	331	331	331	331	331	331	331	331	331	331	331	331	331	331	331	331	331	331	331	331	331	331	331	331	331	331	331	331	331	331	331	331	331	331
Microdontia	Rho Correlation Coefficient	-0.172966	-0.0757922	0.0181382		0.172397	0.00405499	0.00772275	0.0148064	-0.164732	-0.147856	-0.159242	-0.109278	0.0357724	-0.0310471	0.300371	0.019821	0.0456407	-0.0433934	0.00416785	-0.0676679	-0.00926597	-0.120823	-0.0779924	-0.108461	0.180045	-0.0437119	0.0126356	0.0126356	-0.00378323	-0.0253732	-0.0382862	-0.0613919	-0.0708418	-0.0744047	-0.0744047	-0.0900886	-0.14947	-0.0215321	-0.0264035	0.0693244	-0.0141327	-0.0361419	-0.0451506	-0.0310471	-0.0104815	-0.0474801
	P value	0.00158432	0.16892	0.742326		0.00164265	0.941412	0.888681	0.788412	0.00264477	0.00704627	0.00367545	0.0473057	0.516618	0.573536	2.49936e-08	0.719383	0.407869	0.431365	0.939784	0.219499	0.866626	0.0279551	0.156853	0.0486526	0.00100126	0.427988	0.81885	0.81885	0.945332	0.64555	0.487572	0.265385	0.198585	0.176879	0.176879	0.101809	0.00644199	0.696311	0.632198	0.208396	0.797826	0.512294	0.412927	0.573536	0.849326	0.389215
	N	331	331	331		331	331	331	331	331	331	331	330	331	331	331	331	331	331	331	331	331	331	331	331	331	331	331	331	331	331	331	331	331	331	331	331	331	331	331	331	331	331	331	331	331	331
Peg-Shaped lateral	Rho Correlation Coefficient	0.044047	0.0661988	-0.013035	0.172397		-0.0282191	0.0392556	0.0562332	-0.0107448	-0.0834339	-0.014333	-0.0162474	-0.0364247	-0.0184905	-0.10095	-0.0279503	0.0293272	-0.0309966	-0.0529101	0.18754	-0.0412565	-0.0324256	-0.049824	0.0284845	0.0221475	-0.00920315	0.104536	-0.0245737	-0.026311	-0.0663157	0.00126179	-0.0227158	0.00816599	-0.035134	-0.035134	0.126019	0.077563	0.0135812	0.0130272	-0.00920315	0.0400597	-0.0243024	0.0355658	-0.0184905	-0.0159888	-0.0207047
	P value	0.424452	0.229696	0.813228	0.00164265		0.608958	0.47661	0.307724	0.845589	0.129811	0.795024	0.768721	0.508997	0.737503	0.0665987	0.612375	0.594963	0.57416	0.337234	0.000604549	0.454414	0.556629	0.366208	0.605593	0.688079	0.867522	0.05745	0.655991	0.633392	0.228872	0.981754	0.68051	0.882337	0.524134	0.524134	0.021837	0.159155	0.805555	0.813338	0.867522	0.46762	0.659549	0.519044	0.737503	0.771962	0.707434
	N	331	331	331	331		331	331	331	331	331	331	330	331	331	331	331	331	331	331	331	331	331	331	331	331	331	331	331	331	331	331	331	331	331	331	331	331	331	331	331	331	331	331	331	331	331
Shoveling tooth: 1	Rho Correlation Coefficient	-0.00179937	0.149412	0.073614	0.00405499	-0.0282191		0.70286	0.650796	0.155758	0.153081	0.241957	0.137363	0.0311195	-0.00635914	0.0200173	-0.0654323	0.0188715	0.00622268	-0.0189754	-0.0101482	0.102897	0.053606	0.126593	0.447637	-0.0983594	-0.0583042	-0.0294839	-0.0294839	0.0303608	-0.0316362	-0.0589644	0.0375536	-0.100731	-0.0421544	-0.0421544	0.338852	0.24687	0.041501	0.0919503	0.051974	0.265183	0.219148	-0.0399817	-0.0617506	-0.0374303	-0.0319304
	P value	0.973983	0.00646284	0.181538	0.941412	0.608958		1.33638e-50	2.98436e-41	0.00450571	0.00525474	8.51944e-06	0.0125001	0.572642	0.908241	0.716723	0.235146	0.7323	0.910201	0.730883	0.854063	0.0614925	0.330909	0.0212385	1.02665e-17	0.073928	0.29022	0.592996	0.592996	0.582043	0.566282	0.284783	0.495945	0.0671958	0.444646	0.444646	2.45508e-10	5.49493e-06	0.451743	0.0948996	0.345863	9.86884e-07	5.7964e-05	0.468488	0.262597	0.497362	0.562675
	N	331	331	331	331	331		331	331	331	331	331	330	331	331	331	331	331	331	331	331	331	331	331	331	331	331	331	331	331	331	331	331	331	331	331	331	331	331	331	331	331	331	331	331	331	331
Shoveling tooth: 2	Rho Correlation Coefficient	-0.0100398	0.151526	0.0705463	0.00772275	0.0392556	0.70286		0.598452	0.157522	0.193174	0.300668	0.0977176	-0.0364277	-0.0110818	0.08366	-0.0727582	0.0228654	0.0999987	-0.00123243	-0.0176849	0.0927522	0.0130538	0.114349	0.41708	-0.118077	-0.0608395	-0.0358308	0.0485819	0.102856	-0.0308857	-0.0740114	-0.0136141	-0.156072	-0.0210567	0.00911544	0.330693	0.310791	0.0364993	0.0969208	-0.0608395	0.21909	0.163484	-0.0254091	-0.122236	-0.041621	-0.0373017
	P value	0.855605	0.00573939	0.200468	0.888681	0.47661	1.33638e-50		1.5385e-33	0.00406613	0.000408475	2.4178e-08	0.0762888	0.508961	0.840808	0.128771	0.186681	0.678522	0.0692184	0.982179	0.748547	0.0920409	0.812964	0.0375853	2.31095e-15	0.0317446	0.269718	0.515934	0.378292	0.0615984	0.575531	0.179185	0.805093	0.00442435	0.702695	0.868773	6.91302e-10	7.62111e-09	0.508128	0.0782729	0.269718	5.82311e-05	0.00285274	0.645083	0.0261606	0.450435	0.498841
	N	331	331	331	331	331	331		331	331	331	331	330	331	331	331	331	331	331	331	331	331	331	331	331	331	331	331	331	331	331	331	331	331	331	331	331	331	331	331	331	331	331	331	331	331	331
Shoveling tooth: 3	Rho Correlation Coefficient	0.059632	0.158553	0.078204	0.0148064	0.0562332	0.650796	0.598452		0.0723739	0.152737	0.346251	0.174698	-0.0138667	0.000334141	-0.0282308	-0.055223	-0.00930097	0.0511254	0.0157304	-0.0347671	0.143615	0.0329115	0.166468	0.492469	-0.0866422	-0.0548821	0.0214422	0.0214422	0.000475464	-0.148653	-0.173612	-0.0448808	-0.142138	-0.029387	-0.0894308	0.414556	0.337114	0.00916078	0.0575343	-0.0548821	0.247425	0.2094	-0.100671	-0.0549662	-0.03159	-0.0739328
	P value	0.279355	0.00382768	0.155727	0.788412	0.307724	2.98436e-41	1.5385e-33		0.189025	0.00535842	9.35055e-11	0.00144234	0.801552	0.995168	0.60881	0.316509	0.866127	0.353806	0.775548	0.528478	0.00888244	0.550728	0.00237851	1.2667e-21	0.115646	0.31951	0.697516	0.697516	0.993124	0.00674157	0.00152041	0.415728	0.00961573	0.594212	0.104343	3.52912e-15	3.06873e-10	0.868126	0.296648	0.31951	5.22619e-06	0.000124076	0.0673594	0.318767	0.566848	0.179649
	N	331	331	331	331	331	331	331		331	331	331	330	331	331	331	331	331	331	331	331	331	331	331	331	331	331	331	331	331	331	331	331	331	331	331	331	331	331	331	331	331	331	331	331	331	331
Talon cusp on central	Rho Correlation Coefficient	0.0248434	0.00339561	0.0842997	-0.164732	-0.0107448	0.155758	0.157522	0.0723739		0.472766	0.255031	0.154261	-0.0425245	0.119582	-0.0352309	-0.0107448	-0.0036528	0.125991	-0.0185585	0.0348685	0.0946591	0.0668805	0.0783821	0.148982	-0.0136005	-0.021554	0.0661477	0.00429773	0.0542685	0.130291	0.177625	-0.0532009	-0.0377546	0.0945741	0.138789	0.0761429	0.0525485	0.0821819	0.0225956	-0.021554	0.0330854	0.0768864	-0.0245977	-0.0433053	-0.0374463	0.0244659
	P value	0.652461	0.950926	0.125863	0.00264477	0.845589	0.00450571	0.00406613	0.189025		7.78951e-20	2.59794e-06	0.00497762	0.440655	0.0296166	0.52299	0.845589	0.947214	0.0218663	0.736574	0.527276	0.0855197	0.224923	0.154785	0.00661929	0.805284	0.696017	0.230057	0.937912	0.324958	0.0177122	0.00117357	0.334581	0.49364	0.0858023	0.0114801	0.166951	0.34055	0.135689	0.682108	0.696017	0.548624	0.162835	0.655677	0.432301	0.497178	0.657403
	N	331	331	331	331	331	331	331	331		331	331	330	331	331	331	331	331	331	331	331	331	331	331	331	331	331	331	331	331	331	331	331	331	331	331	331	331	331	331	331	331	331	331	331	331	331
Talon cusp on lateral	Rho Correlation Coefficient	0.00444128	0.0725446	-0.0389104	-0.147856	-0.0834339	0.153081	0.193174	0.152737	0.472766		0.376783	0.126967	0.0366828	0.0832117	-0.0910636	-0.0369413	-0.00465575	0.0340287	0.0113772	-0.0439085	0.0718889	-0.0158878	0.0999035	0.126973	0.0127061	-0.0274721	0.0317551	0.0317551	-0.0293039	0.000599872	0.0442446	-0.0111302	-0.0353273	0.120541	0.0829715	0.0970495	0.15052	-0.0300856	0.0590622	-0.0274721	0.0982264	0.0638887	-0.0313515	-0.0551957	-0.0477279	0.0621798
	P value	0.935842	0.187981	0.480498	0.00704627	0.129811	0.00525474	0.000408475	0.00535842	7.78951e-20		1.32087e-12	0.0210511	0.505997	0.13084	0.0981424	0.503002	0.932751	0.537278	0.836623	0.425912	0.192014	0.773364	0.0694852	0.0208504	0.817857	0.618474	0.564823	0.564823	0.595256	0.991325	0.422375	0.840123	0.521852	0.0283245	0.131959	0.077876	0.00607401	0.585471	0.283984	0.618474	0.0743213	0.246399	0.569783	0.316748	0.386741	0.259288
	N	331	331	331	331	331	331	331	331	331		331	330	331	331	331	331	331	331	331	331	331	331	331	331	331	331	331	331	331	331	331	331	331	331	331	331	331	331	331	331	331	331	331	331	331	331
Talon cusp on Canine	Rho Correlation Coefficient	0.128536	0.137917	-0.0461938	-0.159242	-0.014333	0.241957	0.300668	0.346251	0.255031	0.376783		0.128951	-0.0297191	0.0605747	-0.0711512	-0.014333	0.00592767	0.120762	0.0110889	-0.0240758	0.120347	-0.114911	0.0499591	0.212404	-0.0695137	-0.0326144	0.00867955	0.152326	0.0861943	-0.0139064	0.014306	0.0744164	-0.0539493	0.0124095	0.0466391	0.190476	0.23489	-0.0064683	0.0905876	-0.0326144	0.143586	0.0951522	-0.0345914	-0.00247632	0.0160322	-0.0168931
	P value	0.0193161	0.0120153	0.402205	0.00367545	0.795024	8.51944e-06	2.4178e-08	9.35055e-11	2.59794e-06	1.32087e-12		0.0191081	0.590049	0.271812	0.196627	0.795024	0.914442	0.0280345	0.840708	0.662527	0.028582	0.0366502	0.364908	9.84964e-05	0.207153	0.554333	0.874996	0.0054851	0.117548	0.800995	0.795401	0.176811	0.327817	0.822037	0.397678	0.000493532	1.57561e-05	0.906673	0.0999189	0.554333	0.00889644	0.0838955	0.530566	0.964201	0.771361	0.759451
	N	331	331	331	331	331	331	331	331	331	331		330	331	331	331	331	331	331	331	331	331	331	331	331	331	331	331	331	331	331	331	331	331	331	331	331	331	331	331	331	331	331	331	331	331	331
Carabelli's cusp tooth: ‎‎UM1‎	Rho Correlation Coefficient	0.0798281	-0.0149393	-0.0164435	-0.109278	-0.0162474	0.137363	0.0977176	0.174698	0.154261	0.126967	0.128951		0.147318	0.0898732	-0.206706	0.0598042	-0.0229721	0.0816577	0.0310074	-0.0733563	0.0675994	0.0252659	0.0162287	0.17557	-0.0621998	0.0447313	0.033475	0.033475	0.00707771	0.044942	0.00577942	0.0640552	0.0356444	0.0171336	-0.0443238	0.0869391	0.117601	0.000143263	0.134883	-0.0679505	0.0647106	0.134946	0.0762981	0.0332737	0.0124579	-0.000768212
	P value	0.147909	0.786874	0.76601	0.0473057	0.768721	0.0125001	0.0762888	0.00144234	0.00497762	0.0210511	0.0191081		0.00734807	0.103158	0.000155783	0.2787	0.677571	0.138812	0.57461	0.183743	0.220671	0.647449	0.76898	0.00136386	0.259861	0.417994	0.544537	0.544537	0.89808	0.415802	0.9167	0.245887	0.518758	0.756494	0.422251	0.114952	0.0327091	0.997931	0.0141991	0.218277	0.241079	0.0141532	0.166732	0.546961	0.821623	0.988908
	N	330	330	330	330	330	330	330	330	330	330	330		330	330	330	330	330	330	330	330	330	330	330	330	330	330	330	330	330	330	330	330	330	330	330	330	330	330	330	330	330	330	330	330	330	330
Carabelli's cusp tooth: ‎‎UM2	Rho Correlation Coefficient	-0.0123229	0.0316707	-0.0169871	0.0357724	-0.0364247	0.0311195	-0.0364277	-0.0138667	-0.0425245	0.0366828	-0.0297191	0.147318		-0.0240967	-0.0625942	-0.0364247	0.0255685	-0.0403946	-0.0240909	-0.0384547	-0.0537652	-0.0422569	-0.0649303	-0.0132357	-0.0609017	-0.0119935	-0.0320242	-0.0320242	-0.0342883	0.0407145	0.0638479	-0.029603	0.0761759	0.0985498	0.0263817	0.015923	0.0816276	0.00536555	-0.050843	-0.0119935	-0.0913675	-0.129949	0.00570923	-0.0240967	-0.0208365	0.0920994
	P value	0.823258	0.565858	0.758154	0.516618	0.508997	0.572642	0.508961	0.801552	0.440655	0.505997	0.590049	0.00734807		0.662252	0.256121	0.508997	0.64301	0.463903	0.662329	0.485657	0.329472	0.443539	0.238766	0.810406	0.269227	0.827909	0.561527	0.561527	0.534176	0.460369	0.246701	0.591503	0.166767	0.0733681	0.632479	0.772876	0.138356	0.922529	0.356474	0.827909	0.0970213	0.0180151	0.917583	0.662252	0.705657	0.0943626
	N	331	331	331	331	331	331	331	331	331	331	331	330		331	331	331	331	331	331	331	331	331	331	331	331	331	331	331	331	331	331	331	331	331	331	331	331	331	331	331	331	331	331	331	331	331
Fifth cusp tooth: UM1	Rho Correlation Coefficient	-0.0593479	-0.00471014	-0.00862329	-0.0310471	-0.0184905	-0.00635914	-0.0110818	0.000334141	0.119582	0.0832117	0.0605747	0.0898732	-0.0240967		-0.0355261	0.32153	-0.0929812	-0.0205058	0.000580511	-0.0195211	0.0915761	-0.0214512	-0.0329611	-0.0258911	0.0960225	0.497722	0.175921	0.175921	0.162638	0.036803	0.138984	-0.0150276	0.0573828	0.114139	-0.0232429	0.0688901	-0.0104041	0.0168107	-0.00367757	-0.00608834	-0.0385727	0.00471014	-0.0280473	-0.0122324	-0.0105774	-0.0136972
	P value	0.281657	0.931967	0.875799	0.573536	0.737503	0.908241	0.840808	0.995168	0.0296166	0.13084	0.271812	0.103158	0.662252		0.519511	2.13325e-09	0.0912374	0.710117	0.991605	0.723455	0.0962574	0.697396	0.550128	0.638824	0.0810892	4.03522e-22	0.00131087	0.00131087	0.00300212	0.504602	0.0113635	0.785326	0.297924	0.0379389	0.673518	0.211267	0.850426	0.760588	0.946857	0.912132	0.484318	0.931967	0.611141	0.824535	0.847964	0.803927
	N	331	331	331	331	331	331	331	331	331	331	331	330	331		331	331	331	331	331	331	331	331	331	331	331	331	331	331	331	331	331	331	331	331	331	331	331	331	331	331	331	331	331	331	331	331
Hypocone absence ‎‎(3-cusp UM2)‎ tooth: UM2	Rho Correlation Coefficient	-0.105962	-0.0734737	0.0146191	0.300371	-0.10095	0.0200173	0.08366	-0.0282308	-0.0352309	-0.0910636	-0.0711512	-0.206706	-0.0625942	-0.0355261		-0.0631511	0.161648	0.017615	-0.00632435	-0.0746519	0.00662718	-0.0951885	-0.0451919	-0.0887817	0.142509	-0.0456859	-0.0792596	0.00619619	0.0295086	0.0115966	-0.0332275	0.0254764	-0.0426741	0.0394039	0.0394039	-0.127654	-0.121293	0.0517589	-0.00914286	0.0663291	-0.0615668	0.045743	-0.0814566	-0.0355261	-0.0793711	-0.102782
	P value	0.0541107	0.182373	0.791025	2.49936e-08	0.0665987	0.716723	0.128771	0.60881	0.52299	0.0981424	0.196627	0.000155783	0.256121	0.519511		0.251906	0.00318583	0.749507	0.908741	0.175441	0.904391	0.0837768	0.412499	0.106893	0.00942692	0.407404	0.150204	0.910582	0.592686	0.833519	0.546907	0.644207	0.439048	0.474945	0.474945	0.0201692	0.0273459	0.347866	0.868382	0.228778	0.264023	0.406817	0.139187	0.519511	0.149629	0.061787
	N	331	331	331	331	331	331	331	331	331	331	331	330	331	331		331	331	331	331	331	331	331	331	331	331	331	331	331	331	331	331	331	331	331	331	331	331	331	331	331	331	331	331	331	331	331
Sixth cusp tooth: LM1	Rho Correlation Coefficient	0.044047	-0.0594903	-0.013035	0.019821	-0.0279503	-0.0654323	-0.0727582	-0.055223	-0.0107448	-0.0369413	-0.014333	0.0598042	-0.0364247	0.32153	-0.0631511		-0.0677458	-0.0309966	0.0331501	-0.0295081	0.0386026	-0.0324256	0.0180433	-0.0101564	0.218948	0.329268	0.104536	-0.0245737	-0.026311	-0.0663157	0.00126179	-0.0227158	-0.0546931	0.0571625	0.0571625	-0.00528936	-0.0717006	0.15554	0.087372	-0.00920315	0.000713229	0.101387	-0.0423963	0.15152	0.180023	-0.0207047
	P value	0.424452	0.280502	0.813228	0.719383	0.612375	0.235146	0.186681	0.316509	0.845589	0.503002	0.795024	0.2787	0.508997	2.13325e-09	0.251906		0.218968	0.57416	0.547843	0.592693	0.483979	0.556629	0.743628	0.853947	5.88971e-05	8.25735e-10	0.05745	0.655991	0.633392	0.228872	0.981754	0.68051	0.321182	0.299785	0.299785	0.923625	0.193183	0.00456283	0.1126	0.867522	0.989686	0.0654255	0.442035	0.00574141	0.00100277	0.707434
	N	331	331	331	331	331	331	331	331	331	331	331	330	331	331	331		331	331	331	331	331	331	331	331	331	331	331	331	331	331	331	331	331	331	331	331	331	331	331	331	331	331	331	331	331	331
Hypoconulid ‎absence (4-cusp ‎LM2)‎	Rho Correlation Coefficient	-0.0911277	0.0153834	-0.0655475	0.0456407	0.0293272	0.0188715	0.0228654	-0.00930097	-0.0036528	-0.00465575	0.00592767	-0.0229721	0.0255685	-0.0929812	0.161648	-0.0677458		0.0423102	-0.0253016	-0.0100316	-0.122621	-0.0363621	-0.120763	-0.108544	0.107886	-0.118196	-0.151003	0.068457	0.0218959	0.0695825	0.0866343	0.0632813	0.0722274	-0.0197885	0.019433	-0.020398	0.00416796	-0.0356	-0.0871907	0.025638	-0.0800151	-0.086599	0.0518471	-0.0207352	-0.0387537	-0.00703879
	P value	0.0979051	0.780372	0.234321	0.407869	0.594963	0.7323	0.678522	0.866127	0.947214	0.932751	0.914442	0.677571	0.64301	0.0912374	0.00318583	0.218968		0.442963	0.646482	0.855722	0.0256885	0.509726	0.0280329	0.0484792	0.0498657	0.031572	0.0059111	0.214158	0.69144	0.206702	0.11568	0.250928	0.189924	0.719825	0.724652	0.711573	0.939783	0.518643	0.113351	0.642107	0.146343	0.115829	0.347044	0.707022	0.482269	0.898484
	N	331	331	331	331	331	331	331	331	331	331	331	330	331	331	331	331		331	331	331	331	331	331	331	331	331	331	331	331	331	331	331	331	331	331	331	331	331	331	331	331	331	331	331	331	331
‏‏Protostylid‏	Rho Correlation Coefficient	0.0218776	0.00160788	0.203037	-0.0433934	-0.0309966	0.00622268	0.0999987	0.0511254	0.125991	0.0340287	0.120762	0.0816577	-0.0403946	-0.0205058	0.017615	-0.0309966	0.0423102		0.0888213	-0.0327242	-0.0457531	0.054212	0.00632541	0.105607	0.0493625	-0.0102062	-0.027252	-0.027252	0.190324	-0.0243659	0.0435059	-0.0251916	0.053417	0.0447825	0.0447825	0.0161978	0.0672062	0.0818503	0.111885	-0.0102062	0.0245918	0.036407	-0.0470171	-0.0205058	-0.0177315	-0.0229614
	P value	0.691685	0.976751	0.000200204	0.431365	0.57416	0.910201	0.0692184	0.353806	0.0218663	0.537278	0.0280345	0.138812	0.463903	0.710117	0.749507	0.57416	0.442963		0.106736	0.553	0.406714	0.325463	0.908725	0.0549274	0.370669	0.853238	0.62129	0.62129	0.000498756	0.658715	0.430171	0.647916	0.332618	0.416751	0.416751	0.769066	0.222669	0.13728	0.0419249	0.853238	0.655753	0.509202	0.39386	0.710117	0.747907	0.677249
	N	331	331	331	331	331	331	331	331	331	331	331	330	331	331	331	331	331		331	331	331	331	331	331	331	331	331	331	331	331	331	331	331	331	331	331	331	331	331	331	331	331	331	331	331	331
Deflecting wrinkle‏ on 6	Rho Correlation Coefficient	0.0112151	0.0781573	-0.0447429	0.00416785	-0.0529101	-0.0189754	-0.00123243	0.0157304	-0.0185585	0.0113772	0.0110889	0.0310074	-0.0240909	0.000580511	-0.00632435	0.0331501	-0.0253016	0.0888213		0.0622546	0.0990754	0.00101801	0.186935	0.0621886	-0.057847	-0.03159	-0.035709	0.0129317	-0.0447436	0.037815	0.00183356	0.0269417	0.00171709	0.157576	-0.0162829	-0.00533052	0.0725431	-0.0286528	0.036936	0.0959259	0.00738932	0.016547	-0.0867835	-0.0634693	0.0928088	-0.0136939
	P value	0.83892	0.155975	0.417163	0.939784	0.337234	0.730883	0.982179	0.775548	0.736574	0.836623	0.840708	0.57461	0.662329	0.991605	0.908741	0.547843	0.646482	0.106736		0.258715	0.0718399	0.985279	0.000630148	0.259221	0.294025	0.566848	0.517362	0.814682	0.417156	0.492948	0.973489	0.62527	0.975173	0.00405334	0.767887	0.923033	0.18799	0.603463	0.503063	0.0813971	0.893458	0.764232	0.115051	0.249521	0.0918419	0.803974
	N	331	331	331	331	331	331	331	331	331	331	331	330	331	331	331	331	331	331		331	331	331	331	331	331	331	331	331	331	331	331	331	331	331	331	331	331	331	331	331	331	331	331	331	331	331
Deflecting wrinkle‏ on 7	Rho Correlation Coefficient	-0.00998297	0.0521957	-0.0137615	-0.0676679	0.18754	-0.0101482	-0.0176849	-0.0347671	0.0348685	-0.0439085	-0.0240758	-0.0733563	-0.0384547	-0.0195211	-0.0746519	-0.0295081	-0.0100316	-0.0327242	0.0622546		0.0323231	0.0601927	-0.0526008	0.0137543	-0.0805025	-0.00971607	-0.0259432	-0.0259432	-0.0277774	-0.0185142	-0.0616578	-0.0239818	0.00198486	-0.0370921	-0.0370921	0.06835	0.0543088	0.0493079	-0.00586884	-0.00971607	0.0132148	-0.0123875	0.0293173	0.142016	-0.01688	-0.0218587
	P value	0.856413	0.343807	0.803026	0.219499	0.000604549	0.854063	0.748547	0.528478	0.527276	0.425912	0.662527	0.183743	0.485657	0.723455	0.175441	0.592693	0.855722	0.553	0.258715		0.557879	0.274852	0.340069	0.803127	0.143893	0.860212	0.638148	0.638148	0.614577	0.737179	0.263317	0.663764	0.971302	0.501259	0.501259	0.214877	0.324599	0.371199	0.915288	0.860212	0.8107	0.822348	0.595088	0.0096787	0.759632	0.691938
	N	331	331	331	331	331	331	331	331	331	331	331	330	331	331	331	331	331	331	331		331	331	331	331	331	331	331	331	331	331	331	331	331	331	331	331	331	331	331	331	331	331	331	331	331	331
Canine mesial ridge	Rho Correlation Coefficient	-0.00772285	-0.0324795	-0.0192405	-0.00926597	-0.0412565	0.102897	0.0927522	0.143615	0.0946591	0.0718889	0.120347	0.0675994	-0.0537652	0.0915761	0.00662718	0.0386026	-0.122621	-0.0457531	0.0990754	0.0323231		0.0216221	0.0688127	0.165124	-0.0437538	-0.0135845	0.0539995	-0.0362724	-0.0388368	0.0536945	-0.0862064	0.0638246	-0.0367803	0.0772054	-0.0518602	0.0772013	0.0420134	-0.0865618	0.0307804	-0.0135845	0.0652443	0.12036	-0.0080695	-0.0272933	0.113449	0.0759214
	P value	0.888679	0.555974	0.727271	0.866626	0.454414	0.0614925	0.0920409	0.00888244	0.0855197	0.192014	0.028582	0.220671	0.329472	0.0962574	0.904391	0.483979	0.0256885	0.406714	0.0718399	0.557879		0.695105	0.211782	0.00258241	0.427546	0.805509	0.327366	0.510771	0.481329	0.33011	0.117496	0.246874	0.504866	0.161092	0.346922	0.161114	0.446172	0.115986	0.576835	0.805509	0.236497	0.0285649	0.883717	0.620762	0.0391248	0.168193
	N	331	331	331	331	331	331	331	331	331	331	331	330	331	331	331	331	331	331	331	331		331	331	331	331	331	331	331	331	331	331	331	331	331	331	331	331	331	331	331	331	331	331	331	331	331
Distal trigonoid crest‏ 6	Rho Correlation Coefficient	0.0123061	-0.0447134	0.193437	-0.120823	-0.0324256	0.053606	0.0130538	0.0329115	0.0668805	-0.0158878	-0.114911	0.0252659	-0.0422569	-0.0214512	-0.0951885	-0.0324256	-0.0363621	0.054212	0.00101801	0.0601927	0.0216221		0.237451	0.0554594	-0.00284527	-0.0106767	0.196164	-0.0285083	0.0747198	-0.0297763	-0.0677541	-0.0263529	-0.00875748	0.0395465	0.0395465	0.0827247	0.0791594	0.070652	0.122924	-0.0106767	0.103532	0.11762	-0.0491847	0.126473	0.151998	-0.0240199
	P value	0.823495	0.417471	0.000400961	0.0279551	0.556629	0.330909	0.812964	0.550728	0.224923	0.773364	0.0366502	0.647449	0.443539	0.697396	0.0837768	0.556629	0.509726	0.325463	0.985279	0.274852	0.695105		1.26369e-05	0.314439	0.958872	0.846554	0.000330243	0.605291	0.175048	0.589333	0.218912	0.63285	0.873883	0.473347	0.473347	0.133116	0.150722	0.199793	0.0253234	0.846554	0.059899	0.0324154	0.372397	0.0213627	0.00558806	0.663262
	N	331	331	331	331	331	331	331	331	331	331	331	330	331	331	331	331	331	331	331	331	331		331	331	331	331	331	331	331	331	331	331	331	331	331	331	331	331	331	331	331	331	331	331	331	331
Distal trigonoid crest‏ 7	Rho Correlation Coefficient	0.131503	0.0433213	-0.023236	-0.0779924	-0.049824	0.126593	0.114349	0.166468	0.0783821	0.0999035	0.0499591	0.0162287	-0.0649303	-0.0329611	-0.0451919	0.0180433	-0.120763	0.00632541	0.186935	-0.0526008	0.0688127	0.237451		0.188538	-0.0189892	-0.0164054	0.109628	0.0329115	0.0249708	-0.0215996	-0.0686558	0.0422426	-0.0227941	-0.00778728	-0.0626296	0.0425866	0.11609	0.0523268	0.0673976	-0.0164054	0.0947897	0.0811522	-0.0292504	-0.0329611	0.0879678	-0.0369081
	P value	0.0166728	0.432132	0.673609	0.156853	0.366208	0.0212385	0.0375853	0.00237851	0.154785	0.0694852	0.364908	0.76898	0.238766	0.550128	0.412499	0.743628	0.0280329	0.908725	0.000630148	0.340069	0.211782	1.26369e-05		0.000564448	0.730694	0.76619	0.0462648	0.550728	0.650796	0.695406	0.212828	0.443693	0.67947	0.887757	0.255852	0.439987	0.0347529	0.342594	0.221351	0.76619	0.0850873	0.140676	0.595928	0.550128	0.110159	0.503386
	N	331	331	331	331	331	331	331	331	331	331	331	330	331	331	331	331	331	331	331	331	331	331		331	331	331	331	331	331	331	331	331	331	331	331	331	331	331	331	331	331	331	331	331	331	331
Canine distal accessory ridge	Rho Correlation Coefficient	0.0629331	0.123798	0.103387	-0.108461	0.0284845	0.447637	0.41708	0.492469	0.148982	0.126973	0.212404	0.17557	-0.0132357	-0.0258911	-0.0887817	-0.0101564	-0.108544	0.105607	0.0621886	0.0137543	0.165124	0.0554594	0.188538		-0.127578	-0.0415138	-0.0234891	-0.0671683	0.0450011	-0.0424334	-0.0817777	0.038852	-0.0978492	-0.00235838	-0.0335834	0.277231	0.219421	0.0505897	0.20129	0.0729951	0.269445	0.258901	-0.0329893	-0.0258911	0.0605031	0.00965086
	P value	0.25355	0.0242934	0.0602594	0.0486526	0.605593	1.02665e-17	2.31095e-15	1.2667e-21	0.00661929	0.0208504	9.84964e-05	0.00136386	0.810406	0.638824	0.106893	0.853947	0.0484792	0.0549274	0.259221	0.803127	0.00258241	0.314439	0.000564448		0.0202441	0.451603	0.670262	0.22293	0.414477	0.441636	0.13763	0.481157	0.0754458	0.965905	0.54262	2.96733e-07	5.67148e-05	0.358878	0.000227722	0.185246	6.49437e-07	1.80499e-06	0.549786	0.638824	0.27238	0.861141
	N	331	331	331	331	331	331	331	331	331	331	331	330	331	331	331	331	331	331	331	331	331	331	331		331	331	331	331	331	331	331	331	331	331	331	331	331	331	331	331	331	331	331	331	331	331
Hypoconulid ‎absence (4-cusp ‎LM1)‎	Rho Correlation Coefficient	-0.0526855	-0.0600305	0.0676915	0.180045	0.0221475	-0.0983594	-0.118077	-0.0866422	-0.0136005	0.0127061	-0.0695137	-0.0621998	-0.0609017	0.0960225	0.142509	0.218948	0.107886	0.0493625	-0.057847	-0.0805025	-0.0437538	-0.00284527	-0.0189892	-0.127578		0.120693	-0.0114255	0.0441897	-0.0196766	-0.0174924	-0.00512471	-0.00199325	-0.0409022	0.06318	-0.0163355	-0.102416	-0.0830907	0.104996	-0.0551969	-0.0251076	-0.0997478	0.0239359	-0.0484976	0.0960225	0.0408141	-0.0564857
	P value	0.339292	0.27615	0.219338	0.00100126	0.688079	0.073928	0.0317446	0.115646	0.805284	0.817857	0.207153	0.259861	0.269227	0.0810892	0.00942692	5.88971e-05	0.0498657	0.370669	0.294025	0.143893	0.427546	0.958872	0.730694	0.0202441		0.0281252	0.83594	0.422951	0.721342	0.751193	0.925996	0.971181	0.458302	0.251689	0.767158	0.0627229	0.131403	0.0563535	0.316738	0.649011	0.0699229	0.664369	0.379122	0.0810892	0.459272	0.305553
	N	331	331	331	331	331	331	331	331	331	331	331	330	331	331	331	331	331	331	331	331	331	331	331	331		331	331	331	331	331	331	331	331	331	331	331	331	331	331	331	331	331	331	331	331	331
Sixth cusp tooth: UM1	Rho Correlation Coefficient	-0.0295388	-0.0333834	-0.004292	-0.0437119	-0.00920315	-0.0583042	-0.0608395	-0.0548821	-0.021554	-0.0274721	-0.0326144	0.0447313	-0.0119935	0.497722	-0.0456859	0.329268	-0.118196	-0.0102062	-0.03159	-0.00971607	-0.0135845	-0.0106767	-0.0164054	-0.0415138	0.120693		-0.00809132	-0.00809132	-0.00866337	-0.0218357	-0.0192302	-0.00747958	-0.0180087	-0.0115685	-0.0115685	-0.0305654	-0.0604695	0.113538	0.0532482	-0.0030303	0.0391015	0.0333834	-0.0139598	-0.00608834	-0.00526462	-0.00681741
	P value	0.592308	0.545027	0.937994	0.427988	0.867522	0.29022	0.269718	0.31951	0.696017	0.618474	0.554333	0.417994	0.827909	4.03522e-22	0.407404	8.25735e-10	0.031572	0.853238	0.566848	0.860212	0.805509	0.846554	0.76619	0.451603	0.0281252		0.883405	0.883405	0.875227	0.692246	0.727411	0.892164	0.744102	0.833916	0.833916	0.5795	0.272646	0.03897	0.334151	0.9562	0.478344	0.545027	0.800247	0.912132	0.923982	0.90166
	N	331	331	331	331	331	331	331	331	331	331	331	330	331	331	331	331	331	331	331	331	331	331	331	331	331		331	331	331	331	331	331	331	331	331	331	331	331	331	331	331	331	331	331	331	331
Fifth cusp tooth: UM2	Rho Correlation Coefficient	0.021926	-0.0417791	-0.0114602	0.0126356	0.104536	-0.0294839	-0.0358308	0.0214422	0.0661477	0.0317551	0.00867955	0.033475	-0.0320242	0.175921	-0.0792596	0.104536	-0.151003	-0.027252	-0.035709	-0.0259432	0.0539995	0.196164	0.109628	-0.0234891	-0.0114255	-0.00809132		-0.0216049	-0.0231324	-0.0583042	-0.0513472	-0.0199715	0.0229695	-0.0308895	-0.0308895	0.0668157	-0.077099	0.0357136	0.0581415	-0.00809132	-0.073501	0.0417791	-0.0372745	-0.0162567	0.207512	-0.0182034
	P value	0.691038	0.448715	0.835449	0.81885	0.05745	0.592996	0.515934	0.697516	0.230057	0.564823	0.874996	0.544537	0.561527	0.00131087	0.150204	0.05745	0.0059111	0.62129	0.517362	0.638148	0.327366	0.000330243	0.0462648	0.670262	0.83594	0.883405		0.695334	0.674982	0.29022	0.351719	0.717344	0.677141	0.575484	0.575484	0.225374	0.161672	0.517309	0.291571	0.883405	0.182211	0.448715	0.499156	0.768249	0.000143223	0.741433
	N	331	331	331	331	331	331	331	331	331	331	331	330	331	331	331	331	331	331	331	331	331	331	331	331	331	331		331	331	331	331	331	331	331	331	331	331	331	331	331	331	331	331	331	331	331
Accessory cusp on the mesial marginal ridge 4	Rho Correlation Coefficient	0.021926	0.100298	-0.0114602	0.0126356	-0.0245737	-0.0294839	0.0485819	0.0214422	0.00429773	0.0317551	0.152326	0.033475	-0.0320242	0.175921	0.00619619	-0.0245737	0.068457	-0.027252	0.0129317	-0.0259432	-0.0362724	-0.0285083	0.0329115	-0.0671683	0.0441897	-0.00809132	-0.0216049		0.387054	-0.0583042	0.0835411	0.294817	0.16508	0.177772	-0.0308895	-0.0321373	0.0916268	-0.0712655	-0.0679163	-0.00809132	-0.073501	-0.0529392	0.050853	0.175921	-0.0140572	0.153949
	P value	0.691038	0.0683847	0.835449	0.81885	0.655991	0.592996	0.378292	0.697516	0.937912	0.564823	0.0054851	0.544537	0.561527	0.00131087	0.910582	0.655991	0.214158	0.62129	0.814682	0.638148	0.510771	0.605291	0.550728	0.22293	0.422951	0.883405	0.695334		2.84045e-13	0.29022	0.129317	4.61897e-08	0.00258935	0.00116237	0.575484	0.560145	0.0960726	0.195907	0.217808	0.883405	0.182211	0.336967	0.356379	0.00131087	0.798882	0.00500037
	N	331	331	331	331	331	331	331	331	331	331	331	330	331	331	331	331	331	331	331	331	331	331	331	331	331	331	331		331	331	331	331	331	331	331	331	331	331	331	331	331	331	331	331	331	331
Accessory cusp on the mesial marginal ridge 5	Rho Correlation Coefficient	0.0572026	-0.0510712	0.241575	-0.00378323	-0.026311	0.0303608	0.102856	0.000475464	0.0542685	-0.0293039	0.0861943	0.00707771	-0.0342883	0.162638	0.0295086	-0.026311	0.0218959	0.190324	-0.0447436	-0.0277774	-0.0388368	0.0747198	0.0249708	0.0450011	-0.0196766	-0.00866337	-0.0231324	0.387054		-0.00502878	0.0713942	0.126073	0.148221	0.0646702	-0.0330733	-0.0410312	0.0247138	-0.0261916	-0.0445992	-0.00866337	-0.0548867	-0.0376667	0.0426535	-0.017406	-0.0150511	0.141792
	P value	0.299446	0.354317	8.81221e-06	0.945332	0.633392	0.582043	0.0615984	0.993124	0.324958	0.595256	0.117548	0.89808	0.534176	0.00300212	0.592686	0.633392	0.69144	0.000498756	0.417156	0.614577	0.481329	0.175048	0.650796	0.414477	0.721342	0.875227	0.674982	2.84045e-13		0.927377	0.195098	0.0217799	0.00690512	0.240656	0.54877	0.456885	0.654157	0.634934	0.418662	0.875227	0.319469	0.494648	0.439269	0.752381	0.784999	0.0097948
	N	331	331	331	331	331	331	331	331	331	331	331	330	331	331	331	331	331	331	331	331	331	331	331	331	331	331	331	331		331	331	331	331	331	331	331	331	331	331	331	331	331	331	331	331	331
Accessory cusp on the mesial marginal ridge 6	Rho Correlation Coefficient	-0.0435926	0.0576606	-0.0309272	-0.0253732	-0.0663157	-0.0316362	-0.0308857	-0.148653	0.130291	0.000599872	-0.0139064	0.044942	0.0407145	0.036803	0.0115966	-0.0663157	0.0695825	-0.0243659	0.037815	-0.0185142	0.0536945	-0.0297763	-0.0215996	-0.0424334	-0.0174924	-0.0218357	-0.0583042	-0.0583042	-0.00502878		0.399367	0.0782491	0.10886	0.0918283	0.135625	-0.0748589	-0.0284602	-0.0351401	0.048548	0.138778	0.00169223	0.0417439	0.0843845	-0.0438712	-0.0379356	-0.0491246
	P value	0.429251	0.295586	0.575018	0.64555	0.228872	0.566282	0.575531	0.00674157	0.0177122	0.991325	0.800995	0.415802	0.460369	0.504602	0.833519	0.228872	0.206702	0.658715	0.492948	0.737179	0.33011	0.589333	0.695406	0.441636	0.751193	0.692246	0.29022	0.29022	0.927377		4.1873e-14	0.155488	0.0478249	0.0953405	0.0135274	0.174244	0.605901	0.524062	0.378626	0.0114868	0.975532	0.449098	0.125481	0.426305	0.49157	0.372982
	N	331	331	331	331	331	331	331	331	331	331	331	330	331	331	331	331	331	331	331	331	331	331	331	331	331	331	331	331	331		331	331	331	331	331	331	331	331	331	331	331	331	331	331	331	331
Accessory cusp on the mesial marginal ridge 7	Rho Correlation Coefficient	-0.11758	0.0507804	-0.0272369	-0.0382862	0.00126179	-0.0589644	-0.0740114	-0.173612	0.177625	0.0442446	0.014306	0.00577942	0.0638479	0.138984	-0.0332275	0.00126179	0.0866343	0.0435059	0.00183356	-0.0616578	-0.0862064	-0.0677541	-0.0686558	-0.0817777	-0.00512471	-0.0192302	-0.0513472	0.0835411	0.0713942	0.399367		0.0980066	0.148408	0.167656	0.264084	-0.0796452	0.00612472	0.00365928	-0.0116157	0.157581	-0.101279	-0.00700876	0.0335896	0.0501736	0.0689835	0.115849
	P value	0.032476	0.357067	0.621484	0.487572	0.981754	0.284783	0.179185	0.00152041	0.00117357	0.422375	0.795401	0.9167	0.246701	0.0113635	0.546907	0.981754	0.11568	0.430171	0.973489	0.263317	0.117496	0.218912	0.212828	0.13763	0.925996	0.727411	0.351719	0.129317	0.195098	4.1873e-14		0.074975	0.00683382	0.00221051	1.0981e-06	0.148224	0.911609	0.947121	0.833249	0.00405232	0.0657137	0.898915	0.542544	0.362849	0.210647	0.0351344
	N	331	331	331	331	331	331	331	331	331	331	331	330	331	331	331	331	331	331	331	331	331	331	331	331	331	331	331	331	331	331		331	331	331	331	331	331	331	331	331	331	331	331	331	331	331
Accessory cusp on the distal marginal ridge 4	Rho Correlation Coefficient	0.0357978	0.070826	-0.0105938	-0.0613919	-0.0227158	0.0375536	-0.0136141	-0.0448808	-0.0532009	-0.0111302	0.0744164	0.0640552	-0.029603	-0.0150276	0.0254764	-0.0227158	0.0632813	-0.0251916	0.0269417	-0.0239818	0.0638246	-0.0263529	0.0422426	0.038852	-0.00199325	-0.00747958	-0.0199715	0.294817	0.126073	0.0782491	0.0980066		0.338701	0.0839626	0.0839626	-0.0754434	-0.0582725	-0.0658775	-0.0951501	-0.00747958	0.0485461	0.0313239	0.155628	0.192228	-0.0129944	0.168832
	P value	0.51632	0.198685	0.847732	0.265385	0.68051	0.495945	0.805093	0.415728	0.334581	0.840123	0.176811	0.245887	0.591503	0.785326	0.644207	0.68051	0.250928	0.647916	0.62527	0.663764	0.246874	0.63285	0.443693	0.481157	0.971181	0.892164	0.717344	4.61897e-08	0.0217799	0.155488	0.074975		2.50322e-10	0.127389	0.127389	0.170896	0.290483	0.23197	0.0839022	0.892164	0.378644	0.570122	0.00453976	0.000436601	0.813798	0.00205499
	N	331	331	331	331	331	331	331	331	331	331	331	330	331	331	331	331	331	331	331	331	331	331	331	331	331	331	331	331	331	331	331		331	331	331	331	331	331	331	331	331	331	331	331	331	331
Accessory cusp on the distal marginal ridge 5	Rho Correlation Coefficient	0.0452948	0.0321832	-0.0255068	-0.0708418	0.00816599	-0.100731	-0.156072	-0.142138	-0.0377546	-0.0353273	-0.0539493	0.0356444	0.0761759	0.0573828	-0.0426741	-0.0546931	0.0722274	0.053417	0.00171709	0.00198486	-0.0367803	-0.00875748	-0.0227941	-0.0978492	-0.0409022	-0.0180087	0.0229695	0.16508	0.148221	0.10886	0.148408	0.338701		0.236022	0.185226	-0.0612037	-0.0718477	-0.054445	-0.133625	-0.0180087	-0.157403	-0.101356	0.131571	-0.0361822	-0.0312869	0.210931
	P value	0.411435	0.559585	0.643812	0.198585	0.882337	0.0671958	0.00442435	0.00961573	0.49364	0.521852	0.327817	0.518758	0.166767	0.297924	0.439048	0.321182	0.189924	0.332618	0.975173	0.971302	0.504866	0.873883	0.67947	0.0754458	0.458302	0.744102	0.677141	0.00258935	0.00690512	0.0478249	0.00683382	2.50322e-10		1.42967e-05	0.000707897	0.266856	0.192269	0.323385	0.014982	0.744102	0.00409468	0.0655071	0.0166163	0.511822	0.570577	0.00011035
	N	331	331	331	331	331	331	331	331	331	331	331	330	331	331	331	331	331	331	331	331	331	331	331	331	331	331	331	331	331	331	331	331		331	331	331	331	331	331	331	331	331	331	331	331	331
Accessory cusp on the distal marginal ridge 6	Rho Correlation Coefficient	-0.0407095	-0.0258776	-0.0163852	-0.0744047	-0.035134	-0.0421544	-0.0210567	-0.029387	0.0945741	0.120541	0.0124095	0.0171336	0.0985498	0.114139	0.0394039	0.0571625	-0.0197885	0.0447825	0.157576	-0.0370921	0.0772054	0.0395465	-0.00778728	-0.00235838	0.06318	-0.0115685	-0.0308895	0.177772	0.0646702	0.0918283	0.167656	0.0839626	0.236022		0.254169	-0.0459481	0.0706941	0.0510612	-0.00698778	-0.0115685	-0.0732923	-0.00797808	-0.0532929	-0.0232429	0.138295	0.0970405
	P value	0.460424	0.638999	0.766471	0.176879	0.524134	0.444646	0.702695	0.594212	0.0858023	0.0283245	0.822037	0.756494	0.0733681	0.0379389	0.474945	0.299785	0.719825	0.416751	0.00405334	0.501259	0.161092	0.473347	0.887757	0.965905	0.251689	0.833916	0.575484	0.00116237	0.240656	0.0953405	0.00221051	0.127389	1.42967e-05		2.81549e-06	0.404715	0.199525	0.354411	0.899216	0.833916	0.183459	0.885025	0.333745	0.673518	0.0117805	0.0779036
	N	331	331	331	331	331	331	331	331	331	331	331	330	331	331	331	331	331	331	331	331	331	331	331	331	331	331	331	331	331	331	331	331	331		331	331	331	331	331	331	331	331	331	331	331	331
Accessory cusp on the distal marginal ridge 7	Rho Correlation Coefficient	-0.0407095	-0.0597333	-0.0163852	-0.0744047	-0.035134	-0.0421544	0.00911544	-0.0894308	0.138789	0.0829715	0.0466391	-0.0443238	0.0263817	-0.0232429	0.0394039	0.0571625	0.019433	0.0447825	-0.0162829	-0.0370921	-0.0518602	0.0395465	-0.0626296	-0.0335834	-0.0163355	-0.0115685	-0.0308895	-0.0308895	-0.0330733	0.135625	0.264084	0.0839626	0.185226	0.254169		-0.0813174	0.0103855	0.0510612	0.0230506	-0.0115685	-0.0732923	0.0597333	0.00970692	0.114139	0.138295	0.0970405
	P value	0.460424	0.278538	0.766471	0.176879	0.524134	0.444646	0.868773	0.104343	0.0114801	0.131959	0.397678	0.422251	0.632479	0.673518	0.474945	0.299785	0.724652	0.416751	0.767887	0.501259	0.346922	0.473347	0.255852	0.54262	0.767158	0.833916	0.575484	0.575484	0.54877	0.0135274	1.0981e-06	0.127389	0.000707897	2.81549e-06		0.139866	0.850691	0.354411	0.676066	0.833916	0.183459	0.278538	0.860343	0.0379389	0.0117805	0.0779036
	N	331	331	331	331	331	331	331	331	331	331	331	330	331	331	331	331	331	331	331	331	331	331	331	331	331	331	331	331	331	331	331	331	331	331		331	331	331	331	331	331	331	331	331	331	331
Accessory cusp on lingual L4	Rho Correlation Coefficient	0.026687	0.160989	0.0485643	-0.0900886	0.126019	0.338852	0.330693	0.414556	0.0761429	0.0970495	0.190476	0.0869391	0.015923	0.0688901	-0.127654	-0.00528936	-0.020398	0.0161978	-0.00533052	0.06835	0.0772013	0.0827247	0.0425866	0.277231	-0.102416	-0.0305654	0.0668157	-0.0321373	-0.0410312	-0.0748589	-0.0796452	-0.0754434	-0.0612037	-0.0459481	-0.0813174		0.276668	-0.0697402	-0.00421755	-0.0305654	0.0928376	0.0477293	-0.0511776	0.00373975	-0.053102	-0.0104028
	P value	0.628544	0.00331357	0.378465	0.101809	0.021837	2.45508e-10	6.91302e-10	3.52912e-15	0.166951	0.077876	0.000493532	0.114952	0.772876	0.211267	0.0201692	0.923625	0.711573	0.769066	0.923033	0.214877	0.161114	0.133116	0.439987	2.96733e-07	0.0627229	0.5795	0.225374	0.560145	0.456885	0.174244	0.148224	0.170896	0.266856	0.404715	0.139866		3.14289e-07	0.205673	0.939068	0.5795	0.0917408	0.386728	0.353313	0.94596	0.335482	0.850444
	N	331	331	331	331	331	331	331	331	331	331	331	330	331	331	331	331	331	331	331	331	331	331	331	331	331	331	331	331	331	331	331	331	331	331	331		331	331	331	331	331	331	331	331	331	331
Accessory cusp on lingual L5	Rho Correlation Coefficient	0.0223561	0.209869	0.0709779	-0.14947	0.077563	0.24687	0.310791	0.337114	0.0525485	0.15052	0.23489	0.117601	0.0816276	-0.0104041	-0.121293	-0.0717006	0.00416796	0.0672062	0.0725431	0.0543088	0.0420134	0.0791594	0.11609	0.219421	-0.0830907	-0.0604695	-0.077099	0.0916268	0.0247138	-0.0284602	0.00612472	-0.0582725	-0.0718477	0.0706941	0.0103855	0.276668		-0.0687987	-0.0183087	0.0501129	-0.0295936	-0.0319249	0.00161599	-0.0104041	0.0870623	0.0629847
	P value	0.685297	0.000119713	0.197721	0.00644199	0.159155	5.49493e-06	7.62111e-09	3.06873e-10	0.34055	0.00607401	1.57561e-05	0.0327091	0.138356	0.850426	0.0273459	0.193183	0.939783	0.222669	0.18799	0.324599	0.446172	0.150722	0.0347529	5.67148e-05	0.131403	0.272646	0.161672	0.0960726	0.654157	0.605901	0.911609	0.290483	0.192269	0.199525	0.850691	3.14289e-07		0.211875	0.739991	0.363431	0.591621	0.562742	0.976634	0.850426	0.113885	0.25316
	N	331	331	331	331	331	331	331	331	331	331	331	330	331	331	331	331	331	331	331	331	331	331	331	331	331	331	331	331	331	331	331	331	331	331	331	331		331	331	331	331	331	331	331	331	331
mesial accessory ridge 4	Rho Correlation Coefficient	0.0723244	-0.0857388	0.061504	-0.0215321	0.0135812	0.041501	0.0364993	0.00916078	0.0821819	-0.0300856	-0.0064683	0.000143263	0.00536555	0.0168107	0.0517589	0.15554	-0.0356	0.0818503	-0.0286528	0.0493079	-0.0865618	0.070652	0.0523268	0.0505897	0.104996	0.113538	0.0357136	-0.0712655	-0.0261916	-0.0351401	0.00365928	-0.0658775	-0.054445	0.0510612	0.0510612	-0.0697402	-0.0687987		0.376589	-0.0266898	0.213983	0.189884	0.103144	0.0168107	0.116045	-0.0600453
	P value	0.189328	0.119507	0.264512	0.696311	0.805555	0.451743	0.508128	0.868126	0.135689	0.585471	0.906673	0.997931	0.922529	0.760588	0.347866	0.00456283	0.518643	0.13728	0.603463	0.371199	0.115986	0.199793	0.342594	0.358878	0.0563535	0.03897	0.517309	0.195907	0.634934	0.524062	0.947121	0.23197	0.323385	0.354411	0.354411	0.205673	0.211875		1.3591e-12	0.628508	8.71283e-05	0.000514259	0.0608704	0.760588	0.034824	0.276031
	N	331	331	331	331	331	331	331	331	331	331	331	330	331	331	331	331	331	331	331	331	331	331	331	331	331	331	331	331	331	331	331	331	331	331	331	331	331		331	331	331	331	331	331	331	331
mesial accessory ridge 5	Rho Correlation Coefficient	0.0256896	0.0821006	-0.00259252	-0.0264035	0.0130272	0.0919503	0.0969208	0.0575343	0.0225956	0.0590622	0.0905876	0.134883	-0.050843	-0.00367757	-0.00914286	0.087372	-0.0871907	0.111885	0.036936	-0.00586884	0.0307804	0.122924	0.0673976	0.20129	-0.0551969	0.0532482	0.0581415	-0.0679163	-0.0445992	0.048548	-0.0116157	-0.0951501	-0.133625	-0.00698778	0.0230506	-0.00421755	-0.0183087	0.376589		0.0532482	0.401381	0.531491	0.016941	0.0516531	0.0287164	-0.0784656
	P value	0.641438	0.136078	0.962522	0.632198	0.813338	0.0948996	0.0782729	0.296648	0.682108	0.283984	0.0999189	0.0141991	0.356474	0.946857	0.868382	0.1126	0.113351	0.0419249	0.503063	0.915288	0.576835	0.0253234	0.221351	0.000227722	0.316738	0.334151	0.291571	0.217808	0.418662	0.378626	0.833249	0.0839022	0.014982	0.899216	0.676066	0.939068	0.739991	1.3591e-12		0.334151	3.03809e-14	1.57987e-25	0.75879	0.348853	0.602659	0.154344
	N	331	331	331	331	331	331	331	331	331	331	331	330	331	331	331	331	331	331	331	331	331	331	331	331	331	331	331	331	331	331	331	331	331	331	331	331	331	331		331	331	331	331	331	331	331
mesial accessory ridge 6	Rho Correlation Coefficient	-0.0295388	0.0907728	-0.004292	0.0693244	-0.00920315	0.051974	-0.0608395	-0.0548821	-0.021554	-0.0274721	-0.0326144	-0.0679505	-0.0119935	-0.00608834	0.0663291	-0.00920315	0.025638	-0.0102062	0.0959259	-0.00971607	-0.0135845	-0.0106767	-0.0164054	0.0729951	-0.0251076	-0.0030303	-0.00809132	-0.00809132	-0.00866337	0.138778	0.157581	-0.00747958	-0.0180087	-0.0115685	-0.0115685	-0.0305654	0.0501129	-0.0266898	0.0532482		0.0391015	0.0333834	-0.0139598	-0.00608834	-0.00526462	-0.00681741
	P value	0.592308	0.0992247	0.937994	0.208396	0.867522	0.345863	0.269718	0.31951	0.696017	0.618474	0.554333	0.218277	0.827909	0.912132	0.228778	0.867522	0.642107	0.853238	0.0813971	0.860212	0.805509	0.846554	0.76619	0.185246	0.649011	0.9562	0.883405	0.883405	0.875227	0.0114868	0.00405232	0.892164	0.744102	0.833916	0.833916	0.5795	0.363431	0.628508	0.334151		0.478344	0.545027	0.800247	0.912132	0.923982	0.90166
	N	331	331	331	331	331	331	331	331	331	331	331	330	331	331	331	331	331	331	331	331	331	331	331	331	331	331	331	331	331	331	331	331	331	331	331	331	331	331	331		331	331	331	331	331	331
distal accessory ridge 4	Rho Correlation Coefficient	-0.0489086	0.0122091	0.0553818	-0.0141327	0.0400597	0.265183	0.21909	0.247425	0.0330854	0.0982264	0.143586	0.0647106	-0.0913675	-0.0385727	-0.0615668	0.000713229	-0.0800151	0.0245918	0.00738932	0.0132148	0.0652443	0.103532	0.0947897	0.269445	-0.0997478	0.0391015	-0.073501	-0.073501	-0.0548867	0.00169223	-0.101279	0.0485461	-0.157403	-0.0732923	-0.0732923	0.0928376	-0.0295936	0.213983	0.401381	0.0391015		0.593971	0.0189866	0.0199941	0.000407999	-0.121888
	P value	0.37509	0.824865	0.315117	0.797826	0.46762	9.86884e-07	5.82311e-05	5.22619e-06	0.548624	0.0743213	0.00889644	0.241079	0.0970213	0.484318	0.264023	0.989686	0.146343	0.655753	0.893458	0.8107	0.236497	0.059899	0.0850873	6.49437e-07	0.0699229	0.478344	0.182211	0.182211	0.319469	0.975532	0.0657137	0.378644	0.00409468	0.183459	0.183459	0.0917408	0.591621	8.71283e-05	3.03809e-14	0.478344		6.06058e-33	0.730729	0.717038	0.9941	0.0265933
	N	331	331	331	331	331	331	331	331	331	331	331	330	331	331	331	331	331	331	331	331	331	331	331	331	331	331	331	331	331	331	331	331	331	331	331	331	331	331	331	331		331	331	331	331	331
distal accessory ridge 5	Rho Correlation Coefficient	0.0473842	0.0143003	0.0472829	-0.0361419	-0.0243024	0.219148	0.163484	0.2094	0.0768864	0.0638887	0.0951522	0.134946	-0.129949	0.00471014	0.045743	0.101387	-0.086599	0.036407	0.016547	-0.0123875	0.12036	0.11762	0.0811522	0.258901	0.0239359	0.0333834	0.0417791	-0.0529392	-0.0376667	0.0417439	-0.00700876	0.0313239	-0.101356	-0.00797808	0.0597333	0.0477293	-0.0319249	0.189884	0.531491	0.0333834	0.593971		-0.0177979	0.0670723	0.0579977	-0.0924877
	P value	0.390174	0.795481	0.391189	0.512294	0.659549	5.7964e-05	0.00285274	0.000124076	0.162835	0.246399	0.0838955	0.0141532	0.0180151	0.931967	0.406817	0.0654255	0.115829	0.509202	0.764232	0.822348	0.0285649	0.0324154	0.140676	1.80499e-06	0.664369	0.545027	0.448715	0.336967	0.494648	0.449098	0.898915	0.570122	0.0655071	0.885025	0.278538	0.386728	0.562742	0.000514259	1.57987e-25	0.545027	6.06058e-33		0.746994	0.223593	0.292767	0.0929761
	N	331	331	331	331	331	331	331	331	331	331	331	330	331	331	331	331	331	331	331	331	331	331	331	331	331	331	331	331	331	331	331	331	331	331	331	331	331	331	331	331	331		331	331	331	331
cusp 7 on L6	Rho Correlation Coefficient	-0.0447766	-0.0393973	-0.0197721	-0.0451506	0.0355658	-0.0399817	-0.0254091	-0.100671	-0.0245977	-0.0313515	-0.0345914	0.0762981	0.00570923	-0.0280473	-0.0814566	-0.0423963	0.0518471	-0.0470171	-0.0867835	0.0293173	-0.0080695	-0.0491847	-0.0292504	-0.0329893	-0.0484976	-0.0139598	-0.0372745	0.050853	0.0426535	0.0843845	0.0335896	0.155628	0.131571	-0.0532929	0.00970692	-0.0511776	0.00161599	0.103144	0.016941	-0.0139598	0.0189866	-0.0177979		-0.0280473	-0.0242526	0.280455
	P value	0.416812	0.475018	0.720048	0.412927	0.519044	0.468488	0.645083	0.0673594	0.655677	0.569783	0.530566	0.166732	0.917583	0.611141	0.139187	0.442035	0.347044	0.39386	0.115051	0.595088	0.883717	0.372397	0.595928	0.549786	0.379122	0.800247	0.499156	0.356379	0.439269	0.125481	0.542544	0.00453976	0.0166163	0.333745	0.860343	0.353313	0.976634	0.0608704	0.75879	0.800247	0.730729	0.746994		0.611141	0.660203	2.13023e-07
	N	331	331	331	331	331	331	331	331	331	331	331	330	331	331	331	331	331	331	331	331	331	331	331	331	331	331	331	331	331	331	331	331	331	331	331	331	331	331	331	331	331	331		331	331	331
cusp 7 on L7	Rho Correlation Coefficient	0.00701749	-0.00471014	-0.00862329	-0.0310471	-0.0184905	-0.0617506	-0.122236	-0.0549662	-0.0433053	-0.0551957	-0.00247632	0.0332737	-0.0240967	-0.0122324	-0.0355261	0.15152	-0.0207352	-0.0205058	-0.0634693	0.142016	-0.0272933	0.126473	-0.0329611	-0.0258911	0.0960225	-0.00608834	-0.0162567	0.175921	-0.017406	-0.0438712	0.0501736	0.192228	-0.0361822	-0.0232429	0.114139	0.00373975	-0.0104041	0.0168107	0.0516531	-0.00608834	0.0199941	0.0670723	-0.0280473		-0.0105774	-0.0136972
	P value	0.89879	0.931967	0.875799	0.573536	0.737503	0.262597	0.0261606	0.318767	0.432301	0.316748	0.964201	0.546961	0.662252	0.824535	0.519511	0.00574141	0.707022	0.710117	0.249521	0.0096787	0.620762	0.0213627	0.550128	0.638824	0.0810892	0.912132	0.768249	0.00131087	0.752381	0.426305	0.362849	0.000436601	0.511822	0.673518	0.0379389	0.94596	0.850426	0.760588	0.348853	0.912132	0.717038	0.223593	0.611141		0.847964	0.803927
	N	331	331	331	331	331	331	331	331	331	331	331	330	331	331	331	331	331	331	331	331	331	331	331	331	331	331	331	331	331	331	331	331	331	331	331	331	331	331	331	331	331	331	331		331	331
sixth cusp 7 (only on lower 7)	Rho Correlation Coefficient	0.0251969	-0.0579977	-0.0074566	-0.0104815	-0.0159888	-0.0374303	-0.041621	-0.03159	-0.0374463	-0.0477279	0.0160322	0.0124579	-0.0208365	-0.0105774	-0.0793711	0.180023	-0.0387537	-0.0177315	0.0928088	-0.01688	0.113449	0.151998	0.0879678	0.0605031	0.0408141	-0.00526462	0.207512	-0.0140572	-0.0150511	-0.0379356	0.0689835	-0.0129944	-0.0312869	0.138295	0.138295	-0.053102	0.0870623	0.116045	0.0287164	-0.00526462	0.000407999	0.0579977	-0.0242526	-0.0105774		-0.011844
	P value	0.647847	0.292767	0.892494	0.849326	0.771962	0.497362	0.450435	0.566848	0.497178	0.386741	0.771361	0.821623	0.705657	0.847964	0.149629	0.00100277	0.482269	0.747907	0.0918419	0.759632	0.0391248	0.00558806	0.110159	0.27238	0.459272	0.923982	0.000143223	0.798882	0.784999	0.49157	0.210647	0.813798	0.570577	0.0117805	0.0117805	0.335482	0.113885	0.034824	0.602659	0.923982	0.9941	0.292767	0.660203	0.847964		0.83002
	N	331	331	331	331	331	331	331	331	331	331	331	330	331	331	331	331	331	331	331	331	331	331	331	331	331	331	331	331	331	331	331	331	331	331	331	331	331	331	331	331	331	331	331	331		331
accessory cusp on lingual L7	Rho Correlation Coefficient	-0.00700468	0.0924877	-0.00965591	-0.0474801	-0.0207047	-0.0319304	-0.0373017	-0.0739328	0.0244659	0.0621798	-0.0168931	-0.000768212	0.0920994	-0.0136972	-0.102782	-0.0207047	-0.00703879	-0.0229614	-0.0136939	-0.0218587	0.0759214	-0.0240199	-0.0369081	0.00965086	-0.0564857	-0.00681741	-0.0182034	0.153949	0.141792	-0.0491246	0.115849	0.168832	0.210931	0.0970405	0.0970405	-0.0104028	0.0629847	-0.0600453	-0.0784656	-0.00681741	-0.121888	-0.0924877	0.280455	-0.0136972	-0.011844
	P value	0.898973	0.0929761	0.861069	0.389215	0.707434	0.562675	0.498841	0.179649	0.657403	0.259288	0.759451	0.988908	0.0943626	0.803927	0.061787	0.707434	0.898484	0.677249	0.803974	0.691938	0.168193	0.663262	0.503386	0.861141	0.305553	0.90166	0.741433	0.00500037	0.0097948	0.372982	0.0351344	0.00205499	0.00011035	0.0779036	0.0779036	0.850444	0.25316	0.276031	0.154344	0.90166	0.0265933	0.0929761	2.13023e-07	0.803927	0.83002
	N	331	331	331	331	331	331	331	331	331	331	331	330	331	331	331	331	331	331	331	331	331	331	331	331	331	331	331	331	331	331	331	331	331	331	331	331	331	331	331	331	331	331	331	331	331
